# Supplementary material for: Optic flow, a rich source of optic information for harbour seals (Phoca vitulina)
Source: J Exp Biol. 2025 May 29;228(10):jeb250168. doi: 10.1242/jeb.250168 (PMC12148030; doi:10.1242/jeb.250168)
Supplement: Dataset 1. Above surface optic flow. [file jexbio-228-250168-Dataset1.xlsx]

## Sheet: seal Nick
Basic task aquisition phase		2023-07-01			2023-07-02			2023-07-06			2023-07-07				2023-07-11			2023-07-12			2023-07-17			2023-07-19			2023-07-21			2023-07-25			2023-07-27			2023-07-31			2023-08-01			2023-08-02			2023-08-03			2023-08-05
above surface optic flow		side of S+	response		side of S+	response		side of S+	response		side of S+	response		side of S+	response		side of S+	response		side of S+	response		side of S+	response		side of S+	response		side of S+	response		side of S+	response		side of S+	response		side of S+	response		side of S+	response		side of S+	response		side of S+	response
		R	0		L	0		R	0		L	0		L	0		R	1		L	1		R	1		R	1		L	1		R	0		L	0		R	1		L	1		L	1		R	1
side of S+: focus of expansion (FOE) on the left (L) or right (R) side of the monitor		R	1		L	1		L	1		L	1		R	0		R	0		R	0		R	0		R	0		L	1		R	1		L	1		R	0		L	1		L	0		L	1
		R	1		R	1		R	0		L	1		R	1		R	0		R	1		L	0		L	1		R	0		L	1		L	1		L	1		R	0		R	0		L	0
heading angle: 22°		L	1		R	0		R	0		R	0		R	0		L	1		L	1		L	1		L	0		R	1		R	1		R	1		L	1		L	1		L	0		R	1
		L	1		R	1		L	0		R	1		L	0		L	1		R	0		R	0		R	0		L	1		L	1		R	1		L	1		R	0		R	1		L	1
learning criterion: minimum of 80% correct choices in two consecutive sessions		R	1		L	0		L	1		L	1		L	1		R	0		L	1		R	0		L	1		R	1		L	1		L	1		R	0		R	1		R	0		L	1
		L	1		L	0		R	1		R	0		R	0		L	0		L	1		L	1		L	1		L	0		L	1		R	0		L	1		R	1		L	1		R	1
		R	1		R	1		R	1		R	0		L	0		L	0		L	1		R	0		R	0		L	0		R	1		L	0		R	0		L	1		L	1		R	0
		L	1		L	0		L	1		L	1		L	0		R	1		R	0		L	1		R	1		R	0		R	0		R	1		R	1		L	1		R	1		R	1
		L	0		R	0		L	1		R	1		R	1		L	0		R	0		L	1		L	1		R	1		L	1		R	0		L	1		R	0		R	1		L	1
		L	0		R	1		L	1		R	0		R	0		L	1		R	0		L	1		L	1		R	1		L	1		R	0		L	1		R	1		R	0		L	1
		R	0		L	1		R	0		R	0		R	0		L	1		L	1		R	1		L	1		L	1		L	1		L	0		L	0		R	1		L	0		R	0
		L	1		R	0		L	0		L	1		L	1		R	0		R	0		R	0		R	1		L	1		R	1		L	1		R	1		L	1		L	1		R	1
		R	1		R	1		L	1		L	0		R	1		R	1		L	1		L	0		R	0		R	0		R	1		L	1		R	0		L	1		R	1		L	0
		R	0		L	1		R	1		L	0		L	1		L	1		L	1		R	1		L	0		L	0		L	1		R	0		R	0		R	1		R	1		L	1
		L	1		L	1		R	1		R	1		L	1		L	1		R	0		R	0		L	0		L	1		R	1		R	1		L	0		R	1		R	1		L	0
		L	0		L	1		L	0		R	0		R	0		R	0		R	1		L	1		R	1		R	0		R	1		L	0		R	0		L	1		L	0		R	1
		L	1		R	0		L	0		L	1		R	0		L	0		R	0		L	1		R	0		R	0		L	1		R	0		L	0		L	0		R	0		R	0
		R	0		R	1		R	0		R	1		L	0		R	1		L	1		L	1		L	1		R	1		L	1		R	0		L	1		R	0		L	1		L	0
		R	0		L	1		R	1		L	1		L	1		R	0		L	1		R	0		R	1		L	1		R	1		L	0		R	0		L	1		L	0		R	1
		R	0		L	1		R	1		L	1		L	0		R	1		L	1		R	1		R	0		L	1		R	0		L	1		R	0		L	1		L	0		R	0
		L	0		R	0		L	0		R	1		R	1		L	1		R	0		L	1		L	1		R	1		R	1		R	0		R	1		L	0		R	0		L	0
		L	1		R	1		L	0		R	1		L	0		L	1		R	0		R	0		L	1		L	1		L	0		R	1		L	1		R	1		L	0		R	0
		R	0		L	0		R	0		L	1		L	0		R	0		L	0		R	0		R	0		L	1		L	1		L	0		R	0		L	1		R	1		R	0
		R	1		L	1		R	1		L	1		R	0		L	1		L	1		L	1		R	1		R	1		R	0		L	0		L	0		R	0		R	0		L	1
		L	1		R	0		L	1		R	0		R	0		R	0		L	1		R	0		R	0		L	0		L	1		L	1		R	0		L	0		L	1		R	0
		R	0		L	1		L	0		R	0		R	0		R	0		R	0		R	1		L	0		L	1		R	0		R	1		R	0		L	1		L	0		R	1
		R	0		L	1		R	1		L	0		L	1		R	1		R	0		L	0		L	1		R	1		R	1		L	1		L	1		R	0		L	0		L	1
		L	1		R	1		R	0		L	1		L	1		L	1		L	1		L	0		R	0		R	0		L	0		R	1		L	0		R	1		R	0		L	1
		L	1		R	0		L	0		R	0		R	1		L	1		R	0		L	0		L	1		R	0		L	0		R	1		L	1		R	0		R	1		L	0
	correct responses		17			18			15			17			12			17			16			15			17			19			22			16			14			20			14			17
	wrong responses		13			12			15			13			18			13			14			15			13			11			8			14			16			10			16			13
	performance of the session [%]		56.6667			60			50			56.6667			40	0			0			0			0			0	0			0			0			0			0	66.6667			46.6667			56.6667
[truncated: 57 more columns]

## Sheet: seal Luca
Basic task aquisition phase		2023-09-23			2023-09-24			2023-09-25			2023-09-26			2023-09-27				Heading accuracy threshold (HAT) determination phase	1. HAT determination	S19	2023-10-02			S20	2023-10-03			S21	2023-10-04			S22	2023-10-05			S23	2023-10-07								2. HAT determination	S34	2023-10-09
above surface optic flow		side of S+	response		side of S+	response		side of S+	response		side of S+	response		side of S+	response			above surface optic flow		side of S+	response	heading angle [°]		side of S+	response	heading angle [°]		side of S+	response	heading angle [°]		side of S+	response	heading angle [°]		side of S+	response	heading angle [°]								side of S+	response	heading angle [°]
		L	1		R	0		L	1		L	0		L	1					L	1	22		R	1	22		R	1	18		L	1	18		L	1	10								L	1	22
side of S+: focus of expansion (FOE) on the left (L) or right (R) side of the monitor		L	1		L	1		L	1		R	1		R	1			side of S+: focus of expansion (FOE) on the left (L) or right (R) side of the monitor		R	0	6		R	1	10		R	1	6		L	0	2		R	1	18								R	1	18
		R	1		R	1		L	1		R	0		L	1					R	1	22		L	1	18		R	1	10		R	1	18		L	0	2								R	1	22
heading angle: 22°		R	0		R	0		R	1		R	1		R	1			heading angles: 22°, 18°, 14°, 10°, 6°, 2°		L	1	6		L	1	6		L	0	6		L	1	10		L	1	18								L	1	18
		R	1		L	1		R	0		L	1		R	1					R	0	10		L	1	10		L	1	18		R	0	2		R	0	2								R	1	10
learning criterion: minimum of 80% correct choices in two consecutive sessions		L	1		L	1		L	1		L	1		L	1			5 sessions of 36 trials for one HAT		R	1	2		R	0	6		R	0	2		R	1	14		R	1	14								R	0	2
		L	1		R	0		R	1		R	0		L	1					L	1	10		L	1	2		L	1	22		R	0	6		R	1	6								L	1	10
		R	0		R	1		R	1		L	1		L	1					L	1	18		R	0	2		L	1	2		L	1	22		L	1	22								L	1	14
		L	1		L	1		L	1		L	0		R	1					L	1	14		R	1	18		R	1	22		L	1	14		L	1	14								L	1	6
		R	1		L	1		R	0		R	1		R	1					R	1	14		L	1	14		L	1	10		R	1	10		R	1	22								R	1	6
		R	1		L	1		R	1		R	0		R	0					R	1	18		L	1	22		L	1	14		R	1	22		R	1	10								R	0	14
		L	1		R	0		R	1		R	1		L	1					L	0	2		R	0	14		R	0	14		L	1	6		L	1	6								L	1	2
		R	0		L	1		L	1		L	1		L	1					R	1	10		L	1	6		R	1	18		L	1	6		L	1	6								R	1	10
		R	1		L	1		L	1		R	0		R	1					R	0	22		L	1	2		L	1	6		R	0	2		R	1	2								R	1	22
		L	1		R	1		L	1		L	1		R	1					L	1	10		R	1	18		R	1	14		R	1	18		L	1	14								L	1	10
		L	1		R	1		R	1		L	1		L	1					L	1	2		R	0	2		L	1	18		L	1	14		L	1	18								L	1	2
		L	1		L	1		R	1		R	1		R	1					R	1	6		L	1	18		L	1	2		R	1	6		R	1	18								R	1	18
		R	1		L	1		L	1		R	1		R	0					R	0	2		L	1	14		L	1	14		R	0	22		R	0	6								R	1	2
		R	1		R	1		R	1		L	1		L	1					L	1	14		R	1	10		R	1	2		L	1	18		R	1	22								L	1	6
		L	1		R	1		L	1		L	1		L	1					L	0	6		R	0	6		R	1	10		L	0	10		L	1	10								L	1	18
		L	1		R	1		L	1		L	1		L	1					L	1	22		R	1	14		R	1	22		L	1	2		L	1	2								L	1	22
		R	1		L	1		R	1		R	1		R	1					R	1	18		L	1	22		L	1	10		R	1	10		L	1	22								R	1	14
		R	1		L	1		R	0		L	1		R	0					L	1	18		R	1	22		L	1	22		R	1	14		R	1	10								L	1	14
		L	1		R	0		L	1		L	1		L	1					R	1	14		L	1	10		R	1	6		L	1	22		R	1	14								R	0	6
		L	1		R	1		L	1		R	1		R	1					R	1	2		L	1	18		R	0	14		L	1	18		R	1	2								R	1	2
		R	1		L	1		R	0		R	1		R	1					L	1	14		R	0	6		R	1	18		L	1	14		L	1	18								L	1	6
		L	1		L	1		R	1		R	1		L	1					L	1	10		R	1	10		L	0	2		R	1	2		R	1	18								L	1	10
		L	1		R	1		L	1		L	1		L	1					L	0	6		R	0	2		R	1	10		R	1	18		L	1	14								L	1	18
		R	1		R	0		L	1		L	1		L	1					R	1	18		L	1	2		L	1	10		L	1	10		L	1	10								R	1	14
		R	1		L	1		R	1		R	1		R	1					R	1	10		L	0	6		L	1	6		R	1	10		R	1	10								R	1	10
																				R	1	14		L	1	22		L	1	18		R	1	22		R	1	14								R	0	6
																				L	1	18		R	1	18		R	1	6		R	1	14		R	1	6								L	1	14
	correct responses		27			24			26			24			27					R	0	6		L	1	10		L	1	22		L	1	6		L	1	6								R	1	18
	wrong responses		3			6			4			6			3					L	0	2		R	1	14		L	1	14		R	1	6		L	1	22								L	1	2
	performance of the session [%]		90			80			86.6667			80			90					L	1	22		R	1	22		R	0	2		L	1	2		L	1	2								L	1	22
																				R	1	22		L	1	14		R	1	22		L	1	22		R	1	22								R	0	22
								sessions of overtraining
																			correct responses		27				28				30				30				33								correct responses		31
																			wrong responses		9				8				6				6				3								wrong responses		5
																			performance of the session [%]		75				77.7778				83.3333				83.3333				91.6667								performance of the session [%]		86.1111
																																									n=30
																				heading angle	correct choices			heading angle	correct choices			heading angle	correct choices			heading angle	correct choices			heading angle	correct choices			angle	correct	%				heading angle	correct choices
																				22	5	0.833333		22	6	1		22	6	1		22	5	0.833333		22	6	1		22	28	0.933333				22	5	0.833333
																				18	6	1		18	6	1		18	6	1		18	6	1		18	6	1		18	30	1				18	6	1
																				14	6	1		14	5	0.833333		14	4	0.666667		14	6	1		14	6	1		14	27	0.9				14	5	0.833333
																				10	5	0.833333		10	6	1		10	6	1		10	5	0.833333		10	6	1		10	28	0.933333				10	6	1
																				6	2	0.333333		6	2	0.333333		6	5	0.833333		6	5	0.833333		6	5	0.833333		6	19	0.633333				6	4	0.666667
																				2	3	0.5		2	3	0.5		2	3	0.5		2	3	0.5		2	4	0.666667		2	16	0.533333				2	5	0.833333
[truncated: 51 more columns]

## Sheet: seal Miro
Basic task aquisition phase			2023-07-01		2023-07-02		2023-07-03		2023-07-04		2023-04-06		2023-07-07		2023-07-10		2023-07-11		2023-07-12		2023-07-13		2023-07-14		2023-07-17		2023-07-18		2023-07-19		2023-07-20		2023-07-21		2023-07-24		2023-07-25		2023-07-26		2023-07-27		2023-07-28		2023-07-31		2023-08-01		2023-08-02
above surface optic flow		side of S+	response	side of S+	response	side of S+	response	side of S+	response	side of S+	response	side of S+	response	side of S+	response	side of S+	response	side of S+	response	side of S+	response	side of S+	response	side of S+	response	side of S+	response	side of S+	response	side of S+	response	side of S+	response	side of S+	response	side of S+	response	side of S+	response	side of S+	response	side of S+	response	side of S+	response	side of S+	response	side of S+	response
		R	0	L	1	R	1	L	1	L	0	R	0	L	0	R	1	R	0	L	1	R	1	L	1	R	1	L	0	L	0	R	1	R	0	L	1	R	0	L	1	L	0	R	1	R	0	L	0
side of S+: focus of expansion (FOE) on the left (L) or right (R) side of the monitor		R	1	L	0	L	1	L	1	R	0	R	1	R	1	R	1	R	1	L	0	R	1	L	0	R	0	L	1	L	0	L	1	R	1	R	0	R	1	R	1	L	0	L	0	R	1	L	0
		R	1	R	1	R	0	L	1	R	1	R	0	R	1	L	1	L	0	R	1	L	0	L	1	L	0	R	0	R	1	L	1	L	1	R	1	L	0	L	0	L	1	L	1	R	1	R	1
heading angle: 22°		L	1	R	1	R	0	R	0	R	1	L	0	L	0	L	0	L	0	R	1	R	1	R	0	L	0	L	1	L	1	R	0	L	0	L	1	L	1	L	1	R	1	R	1	L	1	R	0
		L	1	R	1	L	1	R	1	L	1	L	0	R	1	R	1	R	1	L	1	L	1	R	1	L	1	R	0	R	0	L	1	R	1	L	1	L	0	R	1	R	0	R	1	L	0	L	0
learning criterion: minimum of 80% correct choices in two consecutive sessions		R	1	L	0	L	1	L	1	L	0	R	0	L	0	R	1	L	1	R	1	L	1	L	0	R	1	R	0	R	1	L	1	L	1	L	0	R	1	R	1	L	0	R	1	R	1	L	0
		L	0	L	0	R	0	R	0	R	1	L	0	L	0	L	1	L	0	L	1	L	0	R	1	L	0	R	1	L	1	R	1	R	1	R	1	R	1	L	0	R	0	L	0	L	1	R	1
		R	1	R	1	R	0	R	1	L	0	L	0	L	0	R	0	R	1	L	0	R	1	L	1	R	1	L	1	L	1	R	0	R	1	L	1	L	1	L	0	R	1	R	1	L	0	L	0
		L	1	L	0	L	0	L	1	L	1	R	1	R	1	L	0	R	1	R	1	R	1	R	0	R	1	L	0	R	0	R	0	L	1	R	1	R	1	R	1	L	0	L	0	R	1	R	0
		L	0	R	0	L	1	R	0	R	0	L	1	R	1	L	0	L	0	R	0	L	1	R	1	L	1	R	0	R	1	L	0	L	1	R	1	L	1	R	1	R	0	L	0	L	0	R	1
		L	0	R	1	L	1	R	0	R	1	L	1	R	1	L	0	L	0	R	1	L	0	R	1	L	0	R	1	R	1	L	1	L	0	R	1	L	1	R	0	R	1	L	1	L	0	R	1
		R	1	L	0	R	0	R	0	R	1	L	1	L	1	R	1	L	1	L	0	L	1	L	1	L	1	R	1	L	0	R	0	R	1	L	0	L	1	L	0	L	0	R	1	L	0	L	1
		L	0	R	1	L	0	L	0	L	0	R	0	R	1	R	1	R	1	L	0	R	1	L	0	R	1	L	1	L	0	R	1	R	0	R	1	R	1	L	0	L	1	R	1	R	1	L	0
		R	1	R	0	L	1	L	0	R	1	R	1	L	1	L	0	R	0	R	1	R	1	L	0	R	0	L	0	R	0	L	1	R	1	R	0	R	1	R	1	R	1	L	0	L	0	R	0
		R	1	L	1	R	0	L	1	L	1	L	0	L	0	R	1	L	1	L	0	L	0	R	1	R	1	R	1	R	1	L	0	L	1	L	0	L	0	R	1	L	0	L	1	R	0	R	0
		L	0	L	1	R	0	R	0	L	1	L	0	R	1	R	1	L	1	L	0	R	0	R	1	L	1	R	0	R	1	L	1	L	0	L	1	R	1	R	0	R	0	R	1	R	1	L	0
		L	1	L	0	L	1	R	1	R	0	R	1	R	1	L	0	R	1	R	1	R	1	L	0	R	1	L	1	L	1	R	0	R	0	R	1	L	1	L	0	R	1	L	0	R	0	R	1
		L	0	R	1	L	0	L	1	R	1	L	0	R	1	L	0	R	1	R	1	L	0	R	0	L	1	L	0	R	1	R	1	L	1	R	0	L	1	L	0	R	1	L	0	L	0	R	0
		R	1	R	0	R	0	R	1	L	0	R	1	L	0	L	0	L	1	R	1	L	1	R	1	L	1	R	0	L	0	L	1	L	1	L	0	R	1	R	0	L	0	R	0	L	1	L	0
		R	1	L	0	R	0	L	1	L	0	R	0	L	0	R	1	R	1	L	1	R	1	L	0	R	0	L	0	L	0	R	0	R	1	L	1	R	1	L	0	L	0	R	1	R	1	L	1
		R	1	L	1	R	1	L	0	L	0	R	1	L	0	R	1	R	0	L	0	R	1	L	0	R	1	L	0	L	0	R	1	R	0	L	0	R	1	L	0	L	1	R	1	R	1	L	1
		L	0	R	0	L	1	R	1	R	1	L	0	R	1	L	1	L	0	R	1	R	1	R	0	R	1	L	0	R	1	L	1	R	1	R	0	L	1	L	0	R	1	L	1	R	0	R	0
		L	0	R	1	L	1	R	0	L	1	L	0	R	1	R	1	L	0	L	0	L	1	R	1	L	0	R	0	L	0	R	1	L	0	R	1	L	1	R	1	R	1	R	1	L	0	L	0
		R	1	L	1	R	0	L	0	L	0	R	1	L	1	R	1	R	1	L	0	L	1	L	1	R	0	L	0	R	1	R	0	L	1	L	0	R	1	L	0	L	0	L	0	R	1	L	1
		R	1	L	1	R	0	L	0	R	0	L	1	L	0	L	1	R	1	R	1	R	1	L	1	L	0	R	1	R	1	L	0	R	1	R	1	R	0	R	1	R	1	L	1	L	0	R	1
		L	1	R	0	L	0	R	0	R	1	R	1	L	1	R	1	R	1	L	0	L	0	L	0	R	0	L	1	L	1	R	1	R	1	R	1	L	0	L	0	L	0	R	1	R	1	L	0
		R	1	L	1	L	1	R	1	R	1	R	1	R	0	R	1	L	0	L	0	R	1	R	0	R	0	L	0	L	0	R	1	L	1	L	0	L	1	L	0	L	1	R	1	R	1	L	1
		R	1	L	1	R	0	L	0	L	1	R	1	R	1	L	0	L	0	R	1	R	1	L	0	L	0	R	1	L	0	L	0	R	1	L	1	R	0	R	1	L	0	R	0	L	1	R	0
		L	0	R	0	R	1	L	1	L	1	L	0	L	1	L	0	R	1	R	1	L	1	R	1	L	1	R	1	R	1	L	0	L	1	L	0	R	1	R	1	R	1	L	0	L	1	R	1
		L	1	R	0	L	1	R	1	R	1	L	0	R	1	L	1	L	0	R	1	L	1	R	1	L	0	R	1	R	1	L	1	L	0	R	0	L	1	R	1	R	1	L	0	L	0	R	1
	correct responses		20		16		14		16		18		14		19		19		17		18		23		16		16		14		17		18		21		17		23		14		15		18		16		13
	wrong responses		10		14		16		14		12		16		11		11		13		12		7		14		14		16		13		12		9		13		7		16		15		12		14		17
	performance of the session [%]		66.6667		53.3333		46.6667		53.3333		60		46.6667		63.3333		63.3333		56.6667		60		76.6667		53.3333		53.3333		46.6667		56.6667		60		70		56.6667		76.6667		46.6667		50		60		53.3333		43.3333
[truncated: 116 more columns]

## Sheet: human participants
Heading accuracy threshold (HAT) determination phase		human participant H1																												human participant H2
above surface optic flow				side of S+	response	heading angle [°]		side of S+	response	heading angle [°]		side of S+	response	heading angle [°]		side of S+	response	heading angle [°]		side of S+	response	heading angle [°]								(female)		side of S+	response	heading angle [°]		side of S+	response	heading angle [°]		side of S+	response	heading angle [°]		side of S+	response	heading angle [°]		side of S+	response
				L	1	14		R	1	14		L	1	14		L	1	6		R	1	14										L	1	14		R	1	14		L	1	14		L	1	6		R	1
side of S+: focus of expansion (FOE) on the left (L) or right (R) side of the monitor				R	1	0.5		R	1	0.5		R	1	0.1		L	0	2		R	1	1										R	1	0.5		R	1	0.5		R	0	0.1		L	0	2		R	0
				R	1	14		R	1	1		L	1	2		R	1	0.1		L	0	0.1										R	1	14		R	1	1		L	1	2		R	1	0.1		L	1
heading angles: 14°, 6°, 2°, 1°, 0.5°, 0.1°				L	0	0.5		L	1	0.5		L	0	0.1		L	1	1		L	0	0.5										L	0	0.5		L	1	0.5		L	0	0.1		L	0	1		L	0
				R	1	1		L	0	0.1		R	1	2		R	1	2		L	1	1										R	1	1		L	0	0.1		R	1	2		R	1	2		L	0
5 sessions of 36 trials for one HAT				R	1	2		R	1	2		R	1	6		R	1	6		R	1	0.5										R	1	2		R	1	2		R	1	6		R	1	6		R	1
				L	1	1		L	1	14		R	1	0.5		R	1	0.5		L	1	2										L	1	1		L	1	14		R	0	0.5		R	1	0.5		L	1
				L	1	0.1		L	1	2		L	1	1		L	1	14		R	1	2										L	0	0.1		L	1	2		L	1	1		L	1	14		R	1
				L	1	6		R	1	0.1		L	1	6		L	0	0.1		R	1	0.1										L	1	6		R	1	0.1		L	1	6		L	1	0.1		R	1
				R	1	6		L	1	1		R	1	14		R	0	1		L	1	6										R	1	6		L	1	1		R	1	14		R	1	1		L	1
				R	1	0.1		L	1	6		R	1	1		R	1	14		L	1	14										R	1	0.1		L	1	6		R	1	1		R	1	14		L	1
				L	1	2		R	1	6		L	1	0.5		L	1	0.5		R	1	6										L	1	2		R	1	6		L	0	0.5		L	1	0.5		R	1
				R	1	1		R	1	0.1		L	1	0.5		L	1	0.5		L	1	0.5										R	1	1		R	1	0.1		L	0	0.5		L	0	0.5		L	0
				R	1	14		L	0	0.5		R	1	2		R	1	2		L	1	2										R	1	14		L	0	0.5		R	1	2		R	1	2		L	1
				L	1	1		R	1	6		L	1	6		R	1	0.1		R	1	0.1										L	1	1		R	1	6		L	1	6		R	0	0.1		R	1
				L	1	2		L	1	0.1		L	0	0.1		L	1	6		R	1	2										L	1	2		L	0	0.1		L	1	0.1		L	1	6		R	1
				R	1	0.5		L	1	2		R	1	0.1		R	1	0.5		L	0	0.1										R	0	0.5		L	1	2		R	0	0.1		R	1	0.5		L	0
				R	1	2		L	1	6		R	1	0.5		R	1	14		L	1	6										R	1	2		L	1	6		R	0	0.5		R	1	14		L	1
				L	1	6		R	1	2		R	1	14		L	1	0.1		R	1	1										L	1	6		R	1	2		R	1	14		L	0	0.1		R	1
				L	1	0.5		R	1	1		L	1	1		L	1	1		R	1	0.5										L	0	0.5		R	0	1		L	1	1		L	0	1		R	0
				L	1	14		R	1	14		L	1	2		L	1	2		R	1	6										L	1	14		R	1	14		L	1	2		L	1	2		R	1
				R	1	0.1		L	1	1		L	1	14		R	1	1		L	1	14										R	0	0.1		L	1	1		L	1	14		R	1	1		L	1
				L	1	0.1		L	1	14		R	1	1		R	1	6		R	1	14										L	1	0.1		L	1	14		R	1	1		R	1	6		R	1
				R	1	6		R	1	0.5		R	1	6		L	1	14		L	1	1										R	1	6		R	1	0.5		R	1	6		L	1	14		L	1
				R	1	2		R	1	6		R	1	2		L	1	0.1		L	0	0.1										R	1	2		R	1	6		R	1	2		L	0	0.1		L	1
				L	1	6		R	1	0.1		L	0	0.1		L	1	6		R	1	0.5										L	1	6		R	0	0.1		L	1	0.1		L	1	6		R	1
				L	1	1		L	1	2		R	0	0.1		R	1	2		R	1	1										L	1	1		L	1	2		R	1	0.1		R	1	2		R	1
				L	0	0.5		R	1	1		L	1	6		R	1	0.1		R	1	2										L	1	0.5		R	0	1		L	1	6		R	0	0.1		R	1
				R	1	0.1		L	1	1		L	1	1		L	0	1		L	1	2										R	1	0.1		L	1	1		L	0	1		L	0	1		L	1
				R	0	1		L	1	0.5		R	1	1		R	1	1		L	1	0.5										R	1	1		L	1	0.5		R	1	1		R	1	1		L	1
				R	1	6		L	0	0.1		R	1	6		R	1	14		L	1	14										R	1	6		L	1	0.1		R	1	6		R	1	14		L	1
				L	0	0.1		R	1	0.5		R	1	0.5		R	1	6		R	0	0.1										L	1	0.1		R	1	0.5		R	1	0.5		R	1	6		R	1
				R	0	0.5		L	1	14		L	1	0.5		L	1	0.5		L	1	1										R	0	0.5		L	1	14		L	0	0.5		L	1	0.5		L	1
				L	1	2		L	1	6		L	1	14		R	1	0.5		R	1	6										L	1	2		L	1	6		L	1	14		R	1	0.5		R	1
				L	1	14		R	1	2		L	1	2		L	1	2		R	1	14										L	1	14		R	1	2		L	0	2		L	1	2		R	1
				R	1	14		R	1	14		R	1	14		L	1	14		L	1	6										R	1	14		R	1	14		R	1	14		L	1	14		L	1
		correct responses			31				33				32				32				31									correct responses			30				30				26				27				30
		wrong responses			5				3				4				4				5									wrong responses			6				6				10				9				6
		performance of the session [%]			86.1111				91.6667				88.8889				88.8889				86.1111									performance of the session [%]			83.3333				83.3333				72.2222				75				83.3333
																									n=30
				heading angle	correct choices			heading angle	correct choices			heading angle	correct choices			heading angle	correct choices			heading angle	correct choices			angle	correct	%						heading angle	correct choices			heading angle	correct choices			heading angle	correct choices			heading angle	correct choices			heading angle	correct choices
				14	6	1		14	6	1		14	6	1		14	6	1		14	6	1		14	30	1						14	6	1		14	6	1		14	6	1		14	6	1		14	6
				6	6	1		6	6	1		6	6	1		6	6	1		6	6	1		6	30	1						6	6	1		6	6	1		6	6	1		6	6	1		6	6
				2	6	1		2	6	1		2	6	1		2	5	0.833333		2	6	1		2	29	0.966667						2	6	1		2	6	1		2	5	0.833333		2	5	0.833333		2	6
				1	5	0.833333		1	6	1		1	6	1		1	4	0.666667		1	6	1		1	27	0.9						1	6	1		1	4	0.666667		1	5	0.833333		1	3	0.5		1	4
				0.5	3	0.5		0.5	5	0.833333		0.5	6	1		0.5	6	1		0.5	5	0.833333		0.5	25	0.833333						0.5	2	0.333333		0.5	5	0.833333		0.5	1	0.166667		0.5	5	0.833333		0.5	3
				0.1	5	0.833333		0.1	4	0.666667		0.1	2	0.333333		0.1	5	0.833333		0.1	2	0.333333		0.1	18	0.6						0.1	4	0.666667		0.1	3	0.5		0.1	3	0.5		0.1	2	0.333333		0.1	5
[truncated: 58 more columns]
