# Supplementary material for: Optic flow, a rich source of optic information for harbour seals (Phoca vitulina)
Source: J Exp Biol. 2025 May 29;228(10):jeb250168. doi: 10.1242/jeb.250168 (PMC12148030; doi:10.1242/jeb.250168)
Supplement: Dataset 2. Volume optic flow. [file jexbio-228-250168-Dataset2.xlsx]

## Sheet: seal Nick
Basic task aquisition phase		2023-09-20			2023-09-21			2023-09-23			2023-09-24				Heading accuracy threshold (HAT) determination phase	1. HAT determination	S19	2023-09-25			S20	2023-09-26			S21	2023-09-27			S22	2023-09-28			S23	2023-10-02								2. HAT determination	S34	2023-10-03			S35	2023-10-04
volume optic flow		side of S+	response		side of S+	response		side of S+	response		side of S+	response			volume optic flow		side of S+	response	heading angle [°]		side of S+	response	heading angle [°]		side of S+	response	heading angle [°]		side of S+	response	heading angle [°]		side of S+	response	heading angle [°]								side of S+	response	heading angle [°]		side of S+	response	heading angle [°]
		L	1		R	1		L	1		L	1					L	1	22		R	1	22		R	1	18		L	1	18		L	1	10								L	1	22		R	1	22
side of S+: focus of expansion (FOE) on the left (L) or right (R) side of the monitor		L	1		L	1		L	1		R	1			side of S+: focus of expansion (FOE) on the left (L) or right (R) side of the monitor		R	1	6		R	1	10		R	0	6		L	1	2		R	1	18								R	1	18		R	1	10
		R	1		R	1		L	1		R	1					R	1	22		L	0	18		R	1	10		R	1	18		L	0	2								R	1	22		L	1	14
heading angle: 22°		R	1		R	1		R	0		R	0			heading angles: 22°, 18°, 14°, 10°, 6°, 2°		L	1	6		L	1	6		L	1	6		L	1	10		L	1	18								L	1	18		L	1	18
		R	1		L	0		R	0		L	1					R	1	10		L	1	10		L	0	18		R	1	2		R	1	2								R	1	10		L	1	10
learning criterion: minimum of 80% correct choices in two consecutive sessions		L	1		L	1		L	1		L	1			5 sessions of 36 trials for one HAT		R	1	2		R	1	6		R	1	2		R	1	14		R	1	14								R	0	2		R	1	18
		L	1		R	1		R	1		R	1					L	1	10		L	0	2		L	1	22		R	0	6		R	1	6								L	0	10		L	0	2
		R	1		R	1		R	1		L	1					L	1	18		R	0	2		L	0	2		L	1	22		L	1	22								L	1	14		R	0	2
		L	1		L	1		L	1		L	1					L	1	14		R	1	18		R	1	22		L	1	14		L	1	14								L	1	6		R	1	14
		R	0		L	1		R	1		R	1					R	0	14		L	0	14		L	0	10		R	1	10		R	1	22								R	1	6		L	1	6
		R	1		L	1		R	1		R	1					R	1	18		L	1	22		L	1	14		R	1	22		R	0	10								R	1	14		L	1	22
		L	1		R	0		R	1		R	1					L	1	2		R	1	14		R	1	14		L	1	6		L	1	6								L	0	2		R	1	6
		R	1		L	1		L	1		L	0					R	0	10		L	0	6		R	1	18		L	1	6		L	1	6								R	0	10		L	1	18
		R	1		L	1		L	1		R	1					R	0	22		L	0	2		L	1	6		R	1	2		R	0	2								R	1	22		L	1	2
		L	0		R	1		L	1		L	1					L	1	10		R	1	18		R	1	14		R	1	18		L	1	14								L	1	10		R	1	14
		L	1		R	0		R	0		L	1					L	1	2		R	1	2		L	1	18		L	1	14		L	1	18								L	1	2		R	0	2
		L	1		L	1		R	1		R	1					R	1	6		L	1	18		L	0	2		R	0	6		R	1	18								R	1	18		L	1	14
		R	1		L	1		L	1		R	1					R	1	2		L	1	14		L	1	14		R	1	22		R	1	6								R	1	2		L	0	6
		R	1		R	1		R	1		L	0					L	1	14		R	1	10		R	0	2		L	1	18		R	1	22								L	0	6		R	1	10
		L	1		R	0		L	1		L	1					L	1	6		R	1	6		R	1	10		L	1	10		L	1	10								L	1	18		R	1	18
		L	0		R	1		L	0		L	1					L	1	22		R	1	14		R	1	22		L	0	2		L	0	2								L	1	22		R	0	6
		R	1		L	1		R	1		R	0					R	1	18		L	1	22		L	1	10		R	1	10		L	1	22								R	1	14		L	1	22
		R	0		L	1		R	1		L	1					L	1	18		R	1	22		L	1	22		R	1	14		R	1	10								L	1	14		R	1	22
		L	1		R	1		L	1		L	1					R	1	14		L	1	10		R	0	6		L	1	22		R	1	14								R	1	6		L	1	10
		L	1		R	1		L	1		R	1					R	0	2		L	1	18		R	1	14		L	1	18		R	1	2								R	0	2		L	1	14
		R	1		L	1		R	1		R	1					L	1	14		R	1	6		R	1	18		L	1	14		L	1	18								L	1	6		R	1	18
		L	1		L	1		R	1		R	1					L	0	10		R	1	10		L	1	2		R	0	2		R	1	18								L	1	10		R	1	10
		L	1		R	1		L	1		L	1					L	1	6		R	1	2		R	0	10		R	1	18		L	1	14								L	1	18		R	0	2
		R	1		R	1		L	1		L	1					R	1	18		L	1	2		L	1	10		L	1	10		L	1	10								R	1	14		L	0	2
		R	0		L	1		R	1		R	1					R	1	10		L	1	6		L	1	6		R	1	10		R	1	10								R	1	10		L	1	18
																	R	1	14		L	1	22		L	1	18		R	1	22		R	1	14								R	1	6		L	1	22
																	L	1	18		R	1	18		R	1	6		R	1	14		R	1	6								L	1	14		R	1	14
	correct responses		25			26			26			26					R	1	6		L	0	10		L	1	22		L	1	6		L	0	6								R	1	18		L	0	10
	wrong responses		5			4			4			4					L	1	2		R	0	14		L	1	14		R	1	6		L	1	22								L	0	2		R	1	6
	performance of the session [%]		83.3333			86.6667			86.6667			86.6667					L	1	22		R	1	22		R	1	2		L	1	2		L	1	2								L	1	22		R	1	22
																	R	1	22		L	1	14		R	1	22		L	1	22		R	1	22								R	1	22		L	1	6
								sessions of overtraining
																correct responses		31				28				28				32				31								correct responses		29				28
																wrong responses		5				8				8				4				5								wrong responses		7				8
																performance of the session [%]		86.1111				77.7778				77.7778				88.8889				86.1111								performance of the session [%]		80.5556				77.7778
																																						n=30
																	heading angle	correct choices			heading angle	correct choices			heading angle	correct choices			heading angle	correct choices			heading angle	correct choices			angle	correct	%				heading angle	correct choices			heading angle	correct choices
																	22	5	0.833333		22	6	1		22	6	1		22	6	1		22	6	1		22	29	0.966667				22	6	1		22	6	1
																	18	6	1		18	5	0.833333		18	5	0.833333		18	6	1		18	6	1		18	28	0.933333				18	6	1		18	6	1
																	14	5	0.833333		14	4	0.666667		14	6	1		14	6	1		14	6	1		14	27	0.9				14	6	1		14	6	1
																	10	4	0.666667		10	5	0.833333		10	4	0.666667		10	6	1		10	5	0.833333		10	24	0.8				10	4	0.666667		10	5	0.833333
																	6	6	1		6	5	0.833333		6	4	0.666667		6	4	0.666667		6	5	0.833333		6	24	0.8				6	5	0.833333		6	4	0.666667
																	2	5	0.833333		2	3	0.5		2	3	0.5		2	4	0.666667		2	3	0.5		2	18	0.6				2	2	0.333333		2	1	0.166667

## Sheet: seal Luca
Basic task aquisition phase		2023-07-01			2023-07-02			2023-07-04			2023-07-05			2023-07-07			2023-07-10			2023-07-11			2023-07-12			2023-07-18			2023-07-19			2023-07-21			2023-07-20			2023-07-24			2023-08-10			2023-08-14			2023-08-15
volume optic flow		side of S+	response		side of S+	response		side of S+	response		side of S+	response		side of S+	response		side of S+	response		side of S+	response		side of S+	response		side of S+	response		side of S+	response		side of S+	response		side of S+	response		side of S+	response		side of S+	response		side of S+	response		side of S+	response
		R	1		L	1		R	1		L	1		L	1		L	1		L	1		R	0		L	1		R	1		R	0		L	1		R	0		R	1		L	1		R	1
side of S+: focus of expansion (FOE) on the left (L) or right (R) side of the monitor		R	1		L	1		L	1		L	1		R	0		R	0		L	0		R	1		L	1		R	0		R	1		L	1		L	1		R	0		L	1		L	1
		R	1		R	0		R	1		L	1		R	1		L	1		R	0		R	0		L	1		R	0		R	0		R	1		R	1		R	1		R	1		R	0
heading angle: 22°		L	0		R	1		R	1		R	1		R	1		R	1		L	1		L	1		R	0		L	0		L	1		R	0		R	1		L	1		R	1		R	1
		L	0		R	1		L	1		R	0		L	1		R	0		R	1		L	1		R	1		L	1		L	1		R	0		L	1		L	1		R	1		L	1
learning criterion: minimum of 80% correct choices in two consecutive sessions		R	0		L	0		L	1		L	1		L	1		L	0		R	1		R	1		L	1		R	1		R	0		L	1		L	1		R	1		L	1		L	1
		L	1		L	1		R	0		R	0		R	1		L	1		L	1		L	1		R	0		L	1		L	1		L	1		R	0		L	1		L	1		R	1
		R	1		R	0		R	1		R	1		L	1		L	1		L	0		R	1		L	1		L	1		R	1		R	1		R	1		R	1		R	1		R	1
		L	0		L	0		L	1		L	0		L	1		R	1		R	1		L	1		R	0		R	0		L	1		L	1		L	1		L	1		L	1		L	1
		L	1		R	0		L	0		R	1		R	0		R	0		R	1		L	1		R	1		L	1		L	1		R	0		L	1		L	1		R	1		L	1
		L	0		R	0		L	1		R	0		R	1		R	1		R	1		L	1		R	1		L	1		L	1		R	1		L	1		L	0		R	0		L	1
		R	0		L	0		R	1		R	1		R	1		L	1		L	1		R	0		L	1		L	1		R	1		L	1		R	1		R	1		L	1		R	0
		L	0		R	0		L	1		L	0		L	1		L	0		R	1		R	1		L	1		R	1		L	1		R	1		L	0		L	1		R	0		L	1
		R	0		R	1		L	1		L	1		R	1		R	0		R	1		L	1		L	1		R	1		R	1		R	1		L	1		R	0		R	0		L	0
		R	1		L	1		R	1		L	1		L	1		R	1		L	1		R	0		R	0		R	1		R	0		L	1		R	1		R	1		L	1		R	1
		L	1		L	0		R	0		R	0		L	0		L	1		L	0		L	0		R	1		L	1		L	0		L	1		R	0		L	1		L	1		R	0
		L	0		L	1		L	0		R	0		R	1		R	0		L	0		L	1		L	1		R	1		L	1		L	0		L	1		L	1		L	1		L	1
		L	0		R	1		L	1		L	1		R	0		R	0		R	0		L	0		R	1		L	1		L	1		R	0		L	1		L	1		R	1		L	1
		R	0		R	1		R	1		R	1		L	1		L	0		R	1		R	1		R	0		L	0		R	1		R	1		R	1		R	1		R	1		R	1
		R	1		L	0		R	1		L	1		L	1		L	1		L	0		R	1		L	1		R	1		R	1		L	1		R	1		R	0		L	1		R	1
		R	1		L	0		R	1		L	1		L	1		L	1		L	1		R	1		L	1		R	0		R	1		L	1		R	0		R	1		L	1		R	0
		L	1		R	1		L	1		R	1		R	0		R	1		R	1		L	1		R	1		L	1		L	1		R	1		L	1		L	1		R	0		L	1
		L	0		R	1		L	0		R	1		L	1		R	0		R	0		L	1		L	1		L	1		L	1		R	1		L	1		L	1		R	1		L	1
		R	1		L	1		R	0		L	0		L	0		L	0		L	0		R	1		L	1		R	1		R	1		L	1		R	1		R	1		L	1		R	1
		R	0		L	0		R	0		L	1		R	1		R	0		L	1		L	1		R	1		R	0		R	0		L	1		R	1		R	1		L	1		R	1
		L	0		R	1		L	1		R	1		R	1		R	0		R	1		R	1		L	0		L	1		L	1		R	1		L	1		L	1		R	0		L	1
		R	0		L	1		L	1		R	0		R	0		L	0		L	0		R	1		L	1		L	1		R	1		L	0		L	1		R	1		L	0		L	1
		R	1		L	1		R	0		L	1		L	1		L	1		L	0		R	1		R	1		R	1		R	1		L	1		R	0		R	1		L	1		R	1
		L	1		R	1		R	1		L	1		L	1		L	1		R	0		L	1		R	1		R	0		L	1		R	1		R	1		L	1		R	1		R	1
		L	0		R	0		L	1		R	1		R	1		R	1		R	1		L	1		R	1		L	1		L	1		R	1		L	1		L	1		R	1		L	1
	correct responses		14			17			22			21			23			16			18			24			24			22			24			24			24			26			24			25
	wrong responses		16			13			8			9			7			14			12			6			6			8			6			6			6			4			6			5
	performance of the session [%]		46.6667			56.6667			73.3333			70			76.6667			53.3333			60			80			80			73.3333			80			80			80			86.6667			80			83.3333
																													sessions of overtraining

## Sheet: seal Miro
Basic task aquisition phase		2023-11-03			2023-11-06			2023-11-07			2023-11-08				Heading accuracy threshold (HAT) determination phase	1. HAT determination		S19	2023-11-09			S20	2023-11-10			2023-11-13				S22	2023-11-14			S23	2023-11-15									2. HAT determination		S1	2023-11-16
volume optic flow		side of S+	response		side of S+	response		side of S+	response		side of S+	response			volume optic flow			side of S+	heading angle [°]	response		side of S+	heading angle [°]	response		side of S+	heading angle [°]	response		side of S+	heading angle [°]	response		side of S+	heading angle [°]	response										side of S+	heading angle [°]	response
		R	1		L	1		R	1		L	1						L	22	1		R	22	1		R	18	0		L	18	1		L	10	1										R	22	1
side of S+: focus of expansion (FOE) on the left (L) or right (R) side of the monitor		R	1		L	1		L	1		L	1			side of S+: focus of expansion (FOE) on the left (L) or right (R) side of the monitor			R	6	0		R	10	1		R	6	1		L	2	1		R	18	1										R	10	1
		R	0		R	1		R	1		L	1						R	22	1		L	18	1		R	10	1		R	18	1		L	2	1										L	22	1
heading angle: 22°		L	1		R	1		R	1		R	1			heading angles: 22°, 18°, 14°, 10°, 6°, 2°			L	6	0		L	6	0		L	6	1		L	10	1		L	18	1										L	6	1
		L	1		R	1		L	1		R	1						R	10	1		L	10	0		L	18	1		R	2	0		R	2	1										L	14	1
learning criterion: minimum of 80% correct choices in two consecutive sessions		R	0		L	1		L	1		L	1			5 sessions of 36 trials for one HAT			R	2	1		R	6	1		R	2	1		R	14	1		R	14	1										R	2	0
		L	1		L	1		R	1		R	1						L	10	1		L	2	1		L	22	1		R	6	1		R	6	1										L	18	0
		R	1		R	1		R	1		R	1						L	18	1		R	2	1		L	2	0		L	22	1		L	22	1										R	18	1
		L	1		L	0		L	1		L	1						L	14	0		R	18	1		R	22	1		L	14	1		L	14	1										R	14	1
		L	1		R	1		L	1		R	1						R	14	1		L	14	1		L	10	1		R	10	1		R	22	1										L	2	1
		L	1		R	1		L	1		R	1						R	18	1		L	22	1		L	14	1		R	22	1		R	10	1										L	10	1
		R	1		L	0		R	1		R	1						L	2	0		R	14	1		R	14	1		L	6	1		L	6	0										R	6	1
		L	1		R	1		L	1		L	1						R	10	1		L	6	1		R	18	1		L	6	0		L	6	1										R	22	1
		R	1		R	1		L	1		L	1						R	22	1		L	2	1		L	6	0		R	2	1		R	2	1										R	6	1
		R	1		L	1		R	1		L	1						L	10	1		R	18	1		R	14	1		R	18	1		L	14	1										L	10	1
		L	1		L	1		R	1		R	1						L	2	1		R	2	1		L	18	1		L	14	1		L	18	1										L	22	1
		L	1		L	1		L	1		R	1						R	6	1		L	18	1		L	2	0		R	6	1		R	18	1										R	10	1
		L	1		R	1		L	1		L	1						R	2	1		L	14	1		L	14	1		R	22	1		R	6	1										L	14	1
		R	0		R	1		R	1		R	1						L	14	1		R	10	1		R	2	1		L	18	1		R	22	1										L	2	1
		R	1		L	1		R	1		L	1						L	6	0		R	6	0		R	10	1		L	10	1		L	10	0										R	18	1
		R	0		L	1		R	1		L	1						L	22	1		R	14	1		R	22	1		L	2	1		L	2	0										R	2	1
		L	1		R	1		L	1		R	1						R	18	0		L	22	1		L	10	1		R	10	1		L	22	1										R	14	1
		L	1		R	1		L	1		R	0						L	18	1		R	22	1		L	22	1		R	14	1		R	10	1										L	6	1
		R	1		L	1		R	1		L	1						R	14	1		L	10	1		R	6	1		L	22	1		R	14	1										L	18	1
		R	1		L	1		R	1		L	1						R	2	1		L	18	1		R	14	1		L	18	1		R	2	1										R	18	1
		L	1		R	1		L	1		R	1						L	14	1		R	6	1		R	18	1		L	14	1		L	18	1										R	10	1
		R	1		L	1		L	1		R	1						L	10	1		R	10	1		L	2	1		R	2	0		R	18	1										L	14	1
		R	1		L	1		R	1		L	1						L	6	0		R	2	1		R	10	1		R	18	1		L	14	1										R	6	1
		L	1		R	1		R	1		L	1						R	18	1		L	2	1		L	10	1		L	10	1		L	10	1										L	2	1
		L	1		R	1		L	1		R	0						R	10	1		L	6	1		L	6	1		R	10	1		R	10	1										L	22	1
																		R	14	1		L	22	1		L	18	1		R	22	1		R	14	1										L	6	1
																		L	18	1		R	18	1		R	6	1		R	14	1		R	6	1										R	2	1
	correct responses		26			28			30			28						R	6	1		L	10	1		L	22	1		L	6	0		L	6	0										R	14	0
	wrong responses		4			2			0			2						L	2	0		R	14	1		L	14	1		R	6	1		L	22	1										L	10	1
	performance of the session [%]		86.6667			93.3333			100			93.3333						L	22	1		R	22	1		R	2	0		L	2	1		L	2	1										L	18	1
																		R	22	1		L	14	1		R	22	1		L	22	1		R	22	1										R	22	1
								sessions of overtraining
																correct responses				28				33				31				32				32								correct responses				33
																wrong responses				8				3				5				4				4								wrong responses				3
																performance of the session [%]				77.7778				91.6667				86.1111				88.8889				88.8889								performance of the session [%]				91.6667
																																								n=30
																			heading angle	correct choices			heading angle	correct choices			heading angle	correct choices			heading angle	correct choices			heading angle	correct choices			angle	correct	%						heading angle	correct choices
																			22	6	1		22	6	1		22	6	1		22	6	1		22	6	1		22	30	1						22	6	1
																			18	5	0.833333		18	6	1		18	5	0.833333		18	6	1		18	6	1		18	28	0.933333						18	5	0.833333
																			14	5	0.833333		14	6	1		14	6	1		14	6	1		14	6	1		14	29	0.966667						14	5	0.833333
																			10	6	1		10	5	0.833333		10	6	1		10	6	1		10	5	0.833333		10	28	0.933333						10	6	1
																			6	2	0.333333		6	4	0.666667		6	5	0.833333		6	4	0.666667		6	4	0.666667		6	19	0.633333						6	6	1
																			2	4	0.666667		2	6	1		2	3	0.5		2	4	0.666667		2	5	0.833333		2	22	0.733333						2	5	0.833333
[truncated: 27 more columns]

## Sheet: human participants
Heading accuracy threshold (HAT) determination phase		human participant H1																												human participant H2
volume optic flow				side of S+	response	heading angle [°]		side of S+	response	heading angle [°]		side of S+	response	heading angle [°]		side of S+	response	heading angle [°]		side of S+	response	heading angle [°]										side of S+	response	heading angle [°]		side of S+	response	heading angle [°]		side of S+	response	heading angle [°]		side of S+	response	heading angle [°]		side of S+	response
				L	1	14		R	1	14		L	1	14		L	1	6		R	1	14										L	1	14		R	1	14		L	1	14		L	1	6		R	1
side of S+: focus of expansion (FOE) on the left (L) or right (R) side of the monitor				R	1	0.5		R	1	0.5		R	1	0.1		L	1	2		R	1	1										R	1	0.5		R	0	0.5		R	0	0.1		L	1	2		R	0
				R	1	14		R	1	1		L	0	2		R	1	0.1		L	0	0.1										R	1	14		R	0	1		L	1	2		R	0	0.1		L	0
heading angles: 14°, 6°, 2°, 1°, 0.5°, 0.1°				L	0	0.5		L	1	0.5		L	0	0.1		L	0	1		L	1	0.5										L	1	0.5		L	0	0.5		L	1	0.1		L	1	1		L	1
				R	0	1		L	0	0.1		R	1	2		R	1	2		L	1	1										R	0	1		L	0	0.1		R	1	2		R	1	2		L	1
5 sessions of 36 trials for one HAT				R	1	2		R	1	2		R	1	6		R	1	6		R	0	0.5										R	0	2		R	1	2		R	1	6		R	1	6		R	1
				L	1	1		L	1	14		R	1	0.5		R	0	0.5		L	1	2										L	1	1		L	1	14		R	1	0.5		R	1	0.5		L	1
				L	1	0.1		L	1	2		L	1	1		L	1	14		R	1	2										L	1	0.1		L	1	2		L	0	1		L	1	14		R	1
				L	1	6		R	0	0.1		L	1	6		L	0	0.1		R	0	0.1										L	1	6		R	0	0.1		L	1	6		L	0	0.1		R	1
				R	1	6		L	1	1		R	1	14		R	0	1		L	1	6										R	1	6		L	0	1		R	1	14		R	1	1		L	1
				R	1	0.1		L	1	6		R	1	1		R	1	14		L	1	14										R	1	0.1		L	1	6		R	0	1		R	1	14		L	1
				L	0	2		R	1	6		L	0	0.5		L	1	0.5		R	1	6										L	1	2		R	1	6		L	1	0.5		L	1	0.5		R	1
				R	1	1		R	1	0.1		L	0	0.5		L	0	0.5		L	0	0.5										R	0	1		R	1	0.1		L	1	0.5		L	0	0.5		L	1
				R	1	14		L	0	0.5		R	1	2		R	1	2		L	1	2										R	1	14		L	1	0.5		R	1	2		R	1	2		L	1
				L	1	1		R	1	6		L	1	6		R	0	0.1		R	0	0.1										L	0	1		R	1	6		L	1	6		R	0	0.1		R	1
				L	1	2		L	1	0.1		L	1	0.1		L	1	6		R	1	2										L	1	2		L	1	0.1		L	1	0.1		L	1	6		R	1
				R	1	0.5		L	0	2		R	1	0.1		R	1	0.5		L	1	0.1										R	1	0.5		L	1	2		R	1	0.1		R	1	0.5		L	0
				R	1	2		L	1	6		R	1	0.5		R	1	14		L	1	6										R	1	2		L	1	6		R	1	0.5		R	1	14		L	1
				L	1	6		R	1	2		R	1	14		L	1	0.1		R	1	1										L	1	6		R	1	2		R	1	14		L	0	0.1		R	1
				L	0	0.5		R	0	1		L	1	1		L	0	1		R	1	0.5										L	1	0.5		R	0	1		L	1	1		L	1	1		R	0
				L	1	14		R	1	14		L	1	2		L	1	2		R	1	6										L	1	14		R	1	14		L	1	2		L	1	2		R	1
				R	1	0.1		L	1	1		L	1	14		R	1	1		L	1	14										R	0	0.1		L	1	1		L	1	14		R	0	1		L	1
				L	0	0.1		L	1	14		R	1	1		R	1	6		R	1	14										L	1	0.1		L	1	14		R	1	1		R	1	6		R	1
				R	1	6		R	0	0.5		R	1	6		L	1	14		L	1	1										R	1	6		R	1	0.5		R	1	6		L	1	14		L	1
				R	1	2		R	1	6		R	1	2		L	1	0.1		L	1	0.1										R	1	2		R	1	6		R	1	2		L	0	0.1		L	0
				L	1	6		R	1	0.1		L	0	0.1		L	1	6		R	1	0.5										L	1	6		R	0	0.1		L	1	0.1		L	1	6		R	1
				L	1	1		L	0	2		R	1	0.1		R	1	2		R	1	1										L	0	1		L	1	2		R	1	0.1		R	1	2		R	1
				L	1	0.5		R	1	1		L	1	6		R	1	0.1		R	1	2										L	0	0.5		R	0	1		L	1	6		R	0	0.1		R	1
				R	1	0.1		L	1	1		L	1	1		L	0	1		L	1	2										R	1	0.1		L	1	1		L	1	1		L	1	1		L	1
				R	1	1		L	1	0.5		R	1	1		R	1	1		L	0	0.5										R	1	1		L	0	0.5		R	0	1		R	0	1		L	1
				R	1	6		L	0	0.1		R	1	6		R	1	14		L	1	14										R	1	6		L	0	0.1		R	1	6		R	1	14		L	1
				L	0	0.1		R	1	0.5		R	1	0.5		R	1	6		R	1	0.1										L	1	0.1		R	1	0.5		R	1	0.5		R	1	6		R	0
				R	1	0.5		L	1	14		L	0	0.5		L	1	0.5		L	0	1										R	0	0.5		L	1	14		L	0	0.5		L	1	0.5		L	1
				L	1	2		L	1	6		L	1	14		R	0	0.5		R	1	6										L	1	2		L	1	6		L	1	14		R	1	0.5		R	1
				L	1	14		R	1	2		L	1	2		L	1	2		R	1	14										L	1	14		R	1	2		L	0	2		L	1	2		R	1
				R	1	14		R	1	14		R	1	14		L	1	14		L	1	6										R	1	14		R	1	14		R	1	14		L	1	14		L	1
		correct responses			30				28				30				27				29									correct responses			28				25				30				27				30
		wrong responses			6				8				6				9				7									wrong responses			8				11				6				9				6
		performance of the session [%]			83.3333				77.7778				83.3333				75				80.5556									performance of the session [%]			77.7778				69.4444				83.3333				75				83.3333
																									n=30
				heading angle	correct choices			heading angle	correct choices			heading angle	correct choices			heading angle	correct choices			heading angle	correct choices			angle	correct	%						heading angle	correct choices			heading angle	correct choices			heading angle	correct choices			heading angle	correct choices			heading angle	correct choices
				14	6	1		14	6	1		14	6	1		14	6	1		14	6	1		14	30	1						14	6	1		14	6	1		14	6	1		14	6	1		14	6
				6	6	1		6	6	1		6	6	1		6	6	1		6	6	1		6	30	1						6	6	1		6	6	1		6	6	1		6	6	1		6	6
				2	5	0.833333		2	4	0.666667		2	5	0.833333		2	6	1		2	6	1		2	26	0.866667						2	5	0.833333		2	6	1		2	5	0.833333		2	6	1		2	6
				1	5	0.833333		1	5	0.833333		1	6	1		1	2	0.333333		1	5	0.833333		1	23	0.766667						1	2	0.333333		1	2	0.333333		1	3	0.5		1	4	0.666667		1	5
				0.5	4	0.666667		0.5	4	0.666667		0.5	3	0.5		0.5	3	0.5		0.5	3	0.5		0.5	17	0.566667						0.5	4	0.666667		0.5	3	0.5		0.5	5	0.833333		0.5	5	0.833333		0.5	5
				0.1	4	0.666667		0.1	3	0.5		0.1	4	0.666667		0.1	4	0.666667		0.1	3	0.5		0.1	18	0.6						0.1	5	0.833333		0.1	2	0.333333		0.1	5	0.833333		0.1	0	0		0.1	2
[truncated: 58 more columns]
