# Supplementary material for: Optic flow, a rich source of optic information for harbour seals (Phoca vitulina)
Source: J Exp Biol. 2025 May 29;228(10):jeb250168. doi: 10.1242/jeb.250168 (PMC12148030; doi:10.1242/jeb.250168)
Supplement: Dataset 3. Below surface optic flow. [file jexbio-228-250168-Dataset3.xlsx]

## Sheet: seal Nick
Basic task aquisition phase		2024-11-11			2024-11-12				2024-11-13			2024-11-14			Heading accuracy threshold (HAT) determination phase	1. HAT determination	S19a	16.11.			S20	17.11.			S21	20.11.			S22	21.11.			S23	21.11.								2. HAT determination	S34	22.11.			S35	25.11.
beneath surface optic flow		side of S+	response		side of S+	response		side of S+	response		side of S+	response			beneath surface optic flow		side of S+	response	heading angle [°]		side of S+	response	heading angle [°]		side of S+	response	heading angle [°]		side of S+	response	heading angle [°]		side of S+	response	heading angle [°]								side of S+	response	heading angle [°]		side of S+	response	heading angle [°]
		L	1		R	1		L	1		L	1					R	1	22		R	1	22		R	1	18		L	1	18		L	1	10								L	1	22		R	1	22
side of S+: focus of expansion (FOE) on the left (L) or right (R) side of the monitor		L	1		L	1		L	1		R	1			side of S+: focus of expansion (FOE) on the left (L) or right (R) side of the monitor		R	0	10		R	1	10		R	1	6		L	1	2		R	1	18								R	1	18		R	0	10
		R	1		R	1		L	1		R	1					R	1	14		L	1	18		R	1	10		R	1	18		L	0	2								R	1	22		L	1	14
heading angle: 22°		R	1		R	1		R	1		R	1			heading angles: 22°, 18°, 14°, 10°, 6°, 2°		L	1	22		L	1	6		L	1	6		L	1	10		L	1	18								L	1	18		L	1	18
		R	1		L	1		R	1		L	1					L	1	14		L	1	10		L	1	18		R	1	2		R	1	2								R	1	10		L	1	10
learning criterion: minimum of 80% correct choices in two consecutive sessions		L	1		L	1		L	1		L	1			5 sessions of 36 trials for one HAT		R	1	18		R	1	6		R	1	2		R	1	14		R	1	14								R	0	2		R	1	18
		L	1		R	1		R	1		R	1					L	0	2		L	0	2		L	1	22		R	1	6		R	0	6								L	1	10		L	0	2
		R	1		R	1		R	1		L	1					L	1	10		R	1	2		L	0	2		L	1	22		L	1	22								L	1	14		R	0	2
		L	1		L	1		L	1		L	1					R	1	2		R	1	18		R	1	22		L	1	14		L	1	14								L	1	6		R	1	14
		R	1		L	1		R	1		R	1					L	1	6		L	1	14		L	1	10		R	1	10		R	1	22								R	1	6		L	1	6
		R	1		L	1		R	1		R	1					L	1	18		L	1	22		L	1	14		R	1	22		R	1	10								R	1	14		L	1	22
		L	1		R	1		R	0		R	1					R	1	6		R	1	14		R	0	14		L	1	6		L	1	6								L	1	2		R	1	6
		R	1		L	1		L	1		L	1					L	1	18		L	1	6		R	1	18		L	1	6		L	1	6								R	1	10		L	1	18
		R	1		L	1		L	1		R	1					L	0	6		L	0	2		L	1	6		R	0	2		R	1	2								R	1	22		L	1	2
		L	1		R	1		L	1		L	1					R	1	10		R	1	18		R	1	14		R	1	18		L	1	14								L	1	10		R	1	14
		L	1		R	1		R	1		L	1					R	1	18		R	0	2		L	1	18		L	1	14		L	1	18								L	1	2		R	0	2
		L	1		L	1		R	1		R	1					R	1	2		L	1	18		L	1	2		R	1	6		R	1	18								R	1	18		L	1	14
		R	1		L	1		L	1		R	0					L	1	22		L	1	14		L	1	14		R	1	22		R	1	6								R	1	2		L	1	6
		R	1		R	1		R	1		L	1					L	1	14		R	1	10		R	0	2		L	1	18		R	1	22								L	1	6		R	1	10
		L	1		R	1		L	1		L	1					R	1	6		R	1	6		R	1	10		L	1	10		L	1	10								L	1	18		R	1	18
		L	1		R	1		L	1		L	1					R	1	14		R	1	14		R	1	22		L	0	2		L	1	2								L	1	22		R	1	6
		R	0		L	1		R	1		R	1					R	1	22		L	1	22		L	1	10		R	1	10		L	1	22								R	1	14		L	1	22
		R	1		L	1		R	1		L	1					L	0	2		R	1	22		L	1	22		R	1	14		R	1	10								L	1	14		R	1	22
		L	1		R	1		L	1		L	1					L	0	10		L	1	10		R	1	6		L	1	22		R	1	14								R	1	6		L	1	10
		L	1		R	1		L	1		R	1					L	0	6		L	1	18		R	1	14		L	1	18		R	0	2								R	1	2		L	1	14
		R	1		L	1		R	1		R	1					R	1	6		R	1	6		R	1	18		L	1	14		L	1	18								L	1	6		R	1	18
		L	1		L	1		R	1		R	1					L	1	18		R	1	10		L	0	2		R	1	2		R	1	18								L	0	10		R	1	10
		L	1		R	1		L	1		L	1					R	1	10		R	1	2		R	1	10		R	1	18		L	1	14								L	1	18		R	0	2
		R	1		R	1		L	1		L	1					R	1	18		L	0	2		L	1	10		L	1	10		L	1	10								R	1	14		L	1	2
		R	1		L	1		R	1		R	1					L	1	14		L	0	6		L	1	6		R	0	10		R	1	10								R	1	10		L	1	18
																	L	0	2		L	1	22		L	1	18		R	1	22		R	1	14								R	1	6		L	1	22
																	R	1	22		R	1	18		R	1	6		R	1	14		R	0	6								L	1	14		R	1	14
	correct responses		29			30			29			29					R	1	14		L	1	10		L	1	22		L	1	6		L	1	6								R	1	18		L	1	10
	wrong responses		1			0			1			1					R	1	2		R	1	14		L	1	14		R	0	6		L	1	22								L	1	2		R	1	6
	performance of the session [%]		96.6667			100			96.6667			96.6667					L	1	10		R	1	22		R	1	2		L	1	2		L	1	2								L	1	22		R	1	22
																	L	1	22		L	1	14		R	1	22		L	1	22		R	1	22								R	1	22		L	1	6
								sessions of overtraining								correct responses		29				31				32				32				32								correct responses		34				31
																wrong responses		7				5				4				4				4								wrong responses		2				5
																performance of the session [%]		0.805556				0.861111				0.888889				0.888889				0.888889								performance of the session [%]		0.944444				0.861111
																																						n=30
																	angle				angle				angle				angle				angle				angle	correct	%				angle				angle
																	22	6	1		22	6	1		22	6	1		22	6	1		22	6	1		22	30	1				22	6	1		22	6	1
																	18	6	1		18	6	1		18	6	1		18	6	1		18	6	1		18	30	1				18	6	1		18	6	1
																	14	6	1		14	6	1		14	5	0.833333		14	6	1		14	6	1		14	29	0.966667				14	6	1		14	6	1
																	10	4	0.666667		10	6	1		10	6	1		10	5	0.833333		10	6	1		10	27	0.9				10	5	0.833333		10	5	0.833333
																	6	4	0.666667		6	5	0.833333		6	6	1		6	5	0.833333		6	4	0.666667		6	24	0.8				6	6	1		6	6	1
																	2	3	0.5		2	2	0.333333		2	3	0.5		2	4	0.666667		2	4	0.666667		2	16	0.533333				2	5	0.833333		2	2	0.333333

## Sheet: seal Luca
Basic task aquisition phase		2024-11-11			2024-11-12			2024-11-13			2024-11-14			2024-11-15				Heading accuracy threshold (HAT) determination phase	1. HAT determination	S19a	2024-11-16			S20	17.11.			S21	20.11.			S22	21.11.			S23	22.11.								2. HAT determination	S34	22.11.
beneath surface optic flow		side of S+	response		side of S+	response		side of S+	response		side of S+	response		side of S+	response			beneath surface optic flow		side of S+	response	heading angle [°]		side of S+	response	heading angle [°]		side of S+	response	heading angle [°]		side of S+	response	heading angle [°]		side of S+	response	heading angle [°]								side of S+	response	heading angle [°]
		L	1		R	1		L	1		L	1		L	1					R	1	22		R	1	22		R	1	18		L	1	18		L	1	10								L	1	22
side of S+: focus of expansion (FOE) on the left (L) or right (R) side of the monitor		L	1		L	1		L	1		R	1		R	1			side of S+: focus of expansion (FOE) on the left (L) or right (R) side of the monitor		R	1	10		R	1	10		R	1	6		L	0	2		R	1	18								R	1	18
		R	1		R	0		L	1		R	0		L	1					R	0	14		L	1	18		R	1	10		R	1	18		L	0	2								R	1	22
heading angle: 22°		R	0		R	0		R	1		R	1		R	1			heading angles: 22°, 18°, 14°, 10°, 6°, 2°		L	1	22		L	1	6		L	1	6		L	1	10		L	1	18								L	1	18
		R	1		L	1		R	1		L	1		R	1					L	1	14		L	1	10		L	1	18		R	0	2		R	1	2								R	1	10
learning criterion: minimum of 80% correct choices in two consecutive sessions		L	1		L	1		L	1		L	1		L	1			5 sessions of 36 trials for one HAT		R	0	18		R	1	6		R	0	2		R	1	14		R	0	14								R	0	2
		L	1		R	1		R	1		R	1		L	1					L	1	2		L	1	2		L	1	22		R	1	6		R	1	6								L	1	10
		R	0		R	0		R	0		L	1		L	1					L	1	10		R	1	2		L	0	2		L	1	22		L	1	22								L	1	14
		L	1		L	1		L	1		L	1		R	1					R	1	2		R	1	18		R	1	22		L	1	14		L	1	14								L	1	6
		R	1		L	0		R	1		R	1		R	1					L	1	6		L	1	14		L	1	10		R	1	10		R	1	22								R	1	6
		R	1		L	1		R	1		R	1		R	1					L	1	18		L	1	22		L	1	14		R	1	22		R	1	10								R	1	14
		L	1		R	1		R	1		R	1		L	1					R	0	6		R	1	14		R	1	14		L	0	6		L	0	6								L	1	2
		R	1		L	1		L	1		L	1		L	1					L	1	18		L	1	6		R	1	18		L	1	6		L	1	6								R	1	10
		R	1		L	0		L	1		R	1		R	1					L	1	6		L	1	2		L	0	6		R	0	2		R	1	2								R	1	22
		L	0		R	1		L	0		L	1		R	0					R	1	10		R	1	18		R	1	14		R	1	18		L	1	14								L	1	10
		L	0		R	1		R	1		L	1		L	1					R	1	18		R	0	2		L	1	18		L	0	14		L	1	18								L	0	2
		L	1		L	0		R	0		R	1		R	1					R	0	2		L	1	18		L	0	2		R	1	6		R	1	18								R	1	18
		R	1		L	1		L	1		R	1		R	0					L	1	22		L	1	14		L	1	14		R	1	22		R	1	6								R	0	2
		R	0		R	1		R	1		L	1		L	1					L	1	14		R	1	10		R	0	2		L	1	18		R	0	22								L	0	6
		L	1		R	1		L	1		L	1		L	0					R	1	6		R	0	6		R	1	10		L	1	10		L	1	10								L	1	18
		L	1		R	1		L	1		L	1		L	1					R	1	14		R	1	14		R	1	22		L	0	2		L	1	2								L	1	22
		R	0		L	1		R	1		R	1		R	1					R	0	22		L	1	22		L	1	10		R	1	10		L	1	22								R	1	14
		R	1		L	1		R	1		L	1		R	1					L	1	2		R	1	22		L	1	22		R	1	14		R	1	10								L	1	14
		L	1		R	1		L	1		L	1		L	1					L	1	10		L	1	10		R	0	6		L	1	22		R	1	14								R	0	6
		L	1		R	1		L	1		R	1		R	1					L	0	6		L	1	18		R	0	14		L	1	18		R	1	2								R	0	2
		R	0		L	1		R	1		R	1		R	0					R	1	6		R	1	6		R	1	18		L	1	14		L	1	18								L	1	6
		L	1		L	1		R	1		R	1		L	1					L	1	18		R	1	10		L	1	2		R	1	2		R	1	18								L	1	10
		L	1		R	1		L	1		L	1		L	1					R	1	10		R	0	2		R	1	10		R	1	18		L	1	14								L	1	18
		R	1		R	1		L	1		L	1		L	1					R	0	18		L	0	2		L	1	10		L	1	10		L	1	10								R	0	14
		R	1		L	1		R	0		R	1		R	1					L	1	14		L	1	6		L	1	6		R	1	10		R	1	10								R	1	10
																				L	1	2		L	1	22		L	1	18		R	1	22		R	1	14								R	0	6
																				R	1	22		R	1	18		R	1	6		R	1	14		R	1	6								L	1	14
	correct responses		23			24			26			29			26					R	1	14		L	0	10		L	1	22		L	1	6		L	0	6								R	1	18
	wrong responses		7			6			4			1			4					R	0	2		R	1	14		L	1	14		R	0	6		L	1	22								L	1	2
	performance of the session [%]		76.6667			80			86.6667			96.6667			86.6667					L	1	10		R	1	22		R	0	2		L	1	2		L	1	2								L	1	22
																				L	1	22		L	1	14		R	1	22		L	1	22		R	1	22								R	1	22
											sessions of overtraining
																			correct responses		28				31				28				29				31								correct responses		28
																			wrong responses		8				5				8				7				5								wrong responses		8
																			performance of the session [%]		0.777778				0.861111				0.777778				0.805556				0.861111								performance of the session [%]		0.777778
																																									n=30
																				angle				angle				angle				angle				angle				angle	correct	%				angle
																				22	5	0.833333		22	6	1		22	6	1		22	6	1		22	5	0.833333		22	28	0.933333				22	6	1
																				18	4	0.666667		18	6	1		18	6	1		18	6	1		18	6	1		18	28	0.933333				18	6	1
																				14	5	0.833333		14	6	1		14	5	0.833333		14	5	0.833333		14	5	0.833333		14	26	0.866667				14	5	0.833333
																				10	6	1		10	5	0.833333		10	6	1		10	6	1		10	6	1		10	29	0.966667				10	6	1
																				6	4	0.666667		6	5	0.833333		6	4	0.666667		6	4	0.666667		6	4	0.666667		6	21	0.7				6	3	0.5
																				2	4	0.666667		2	3	0.5		2	1	0.166667		2	2	0.333333		2	5	0.833333		2	15	0.5				2	2	0.333333
[truncated: 51 more columns]

## Sheet: seal Miro
Basic task aquisition phase		2024-11-12			2024-11-13				2024-11-14			2024-11-15				Heading accuracy threshold (HAT) determination phase	1. HAT determination	S19a	16.11.			S20	17.11.			S21	20.11.			S22	21.11.			S23	21.11.									2. HAT determination	S34	22.11.			S35
beneath surface optic flow		side of S+	response		side of S+	response		side of S+	response		side of S+	response				beneath surface optic flow		side of S+	response	heading angle [°]		side of S+	response	heading angle [°]		side of S+	response	heading angle [°]		side of S+	response	heading angle [°]		side of S+	response	heading angle [°]									side of S+	response	heading angle [°]		side of S+
		L	1		R	1		L	1		L	1						R	1	22		R	1	22		R	1	18		L	1	18		L	1	10									L	1	22		R
side of S+: focus of expansion (FOE) on the left (L) or right (R) side of the monitor		L	1		L	1		L	1		R	1				side of S+: focus of expansion (FOE) on the left (L) or right (R) side of the monitor		R	1	10		R	1	10		R	1	6		L	1	2		R	1	18									R	1	18		R
		R	1		R	1		L	1		R	1						R	1	14		L	1	18		R	1	10		R	1	18		L	0	2									R	1	22		L
heading angle: 22°		R	1		R	1		R	1		R	1				heading angles: 22°, 18°, 14°, 10°, 6°, 2°		L	1	22		L	1	6		L	1	6		L	0	10		L	1	18									L	1	18		L
		R	1		L	1		R	1		L	1						L	1	14		L	1	10		L	1	18		R	1	2		R	1	2									R	1	10		L
learning criterion: minimum of 80% correct choices in two consecutive sessions		L	1		L	1		L	1		L	1				5 sessions of 36 trials for one HAT		R	1	18		R	1	6		R	1	2		R	1	14		R	1	14									R	0	2		R
		L	1		R	1		R	1		R	1						L	1	2		L	0	2		L	1	22		R	1	6		R	1	6									L	0	10		L
		R	1		R	1		R	1		L	1						L	1	10		R	1	2		L	0	2		L	1	22		L	1	22									L	1	14		R
		L	1		L	1		L	1		L	1						R	0	2		R	1	18		R	1	22		L	1	14		L	1	14									L	1	6		R
		R	1		L	1		R	1		R	1						L	1	6		L	0	14		L	1	10		R	1	10		R	1	22									R	1	6		L
		R	1		L	1		R	1		R	1						L	1	18		L	1	22		L	1	14		R	1	22		R	1	10									R	1	14		L
		L	1		R	1		R	1		R	1						R	1	6		R	1	14		R	1	14		L	1	6		L	1	6									L	0	2		R
		R	1		L	1		L	1		L	1						L	1	18		L	1	6		R	1	18		L	0	6		L	1	6									R	1	10		L
		R	1		L	1		L	1		R	1						L	1	6		L	0	2		L	1	6		R	1	2		R	1	2									R	1	22		L
		L	1		R	1		L	1		L	1						R	1	10		R	1	18		R	1	14		R	1	18		L	1	14									L	0	10		R
		L	1		R	1		R	1		L	1						R	1	18		R	1	2		L	1	18		L	0	14		L	1	18									L	1	2		R
		L	1		L	1		R	1		R	1						R	0	2		L	1	18		L	1	2		R	1	6		R	1	18									R	1	18		L
		R	1		L	1		L	1		R	1						L	1	22		L	1	14		L	1	14		R	1	22		R	1	6									R	1	2		L
		R	1		R	1		R	1		L	1						L	1	14		R	1	10		R	1	2		L	1	18		R	1	22									L	1	6		R
		L	1		R	1		L	1		L	0						R	1	6		R	0	6		R	1	10		L	1	10		L	1	10									L	1	18		R
		L	1		R	1		L	1		L	1						R	1	14		R	1	14		R	1	22		L	1	2		L	0	2									L	1	22		R
		R	1		L	1		R	1		R	1						R	1	22		L	1	22		L	0	10		R	1	10		L	1	22									R	1	14		L
		R	1		L	1		R	1		L	1						L	1	2		R	0	22		L	1	22		R	1	14		R	1	10									L	1	14		R
		L	1		R	1		L	1		L	1						L	1	10		L	1	10		R	1	6		L	1	22		R	1	14									R	1	6		L
		L	1		R	1		L	1		R	1						L	1	6		L	1	18		R	1	14		L	1	18		R	0	2									R	1	2		L
		R	1		L	1		R	1		R	1						R	1	6		R	1	6		R	1	18		L	1	14		L	1	18									L	1	6		R
		L	1		L	1		R	1		R	1						L	1	18		R	1	10		L	0	2		R	1	2		R	1	18									L	1	10		R
		L	1		R	1		L	1		L	1						R	1	10		R	1	2		R	1	10		R	1	18		L	1	14									L	1	18		R
		R	1		R	1		L	1		L	1						R	1	18		L	0	2		L	1	10		L	1	10		L	1	10									R	1	14		L
		R	1		L	1		R	1		R	1						L	1	14		L	1	6		L	1	6		R	1	10		R	1	10									R	1	10		L
																		L	0	2		L	1	22		L	1	18		R	1	22		R	1	14									R	0	6		L
																		R	1	22		R	1	18		R	1	6		R	1	14		R	1	6									L	1	14		R
	correct responses		30			30			30			29						R	1	14		L	1	10		L	1	22		L	1	6		L	1	6									R	1	18		L
	wrong responses		0			0			0			1						R	1	2		R	1	14		L	1	14		R	1	6		L	1	22									L	1	2		R
	performance of the session [%]		100			100			100			96.6667						L	1	10		R	1	22		R	0	2		L	0	2		L	1	2									L	1	22		R
																		L	1	22		L	1	14		R	1	22		L	1	22		R	1	22									R	0	22		L
																																														1
								sessions of overtraining									correct responses		33				30				32				32				33									correct responses		30
																	wrong responses		3				6				4				4				3									wrong responses		6
																	performance of the session [%]		0.916667				0.833333				0.888889				0.888889				0.916667									performance of the session [%]		0.833333
																																							n=30
																		angle				angle				angle				angle				angle				angle	correct	%					angle				angle
																		22	6	1		22	5	0.833333		22	6	1		22	6	1		22	6	1		22	29	0.966667					22	5	0.833333		22
																		18	6	1		18	6	1		18	6	1		18	6	1		18	6	1		18	30	1					18	6	1		18
																		14	6	1		14	5	0.833333		14	6	1		14	5	0.833333		14	6	1		14	28	0.933333					14	6	1		14
																		10	6	1		10	6	1		10	5	0.833333		10	5	0.833333		10	6	1		10	28	0.933333					10	4	0.666667		10
																		6	6	1		6	5	0.833333		6	6	1		6	5	0.833333		6	6	1		6	28	0.933333					6	5	0.833333		6
																		2	3	0.5		2	3	0.5		2	3	0.5		2	5	0.833333		2	3	0.5		2	17	0.566667					2	4	0.666667		2
[truncated: 32 more columns]

## Sheet: human participants
Heading accuracy threshold (HAT) determination phase		human participant H1																												human participant H2
beneath surface optic flow				side of S+	response	heading angle [°]		side of S+	response	heading angle [°]		side of S+	response	heading angle [°]		side of S+	response	heading angle [°]		side of S+	response	heading angle [°]										side of S+	response	heading angle [°]		side of S+	response	heading angle [°]		side of S+	response	heading angle [°]		side of S+	response	heading angle [°]		side of S+	response
				L	1	14		R	1	14		L	1	14		L	1	6		R	1	14										L	1	14		R	1	14		L	1	14		L	1	6		R	1
side of S+: focus of expansion (FOE) on the left (L) or right (R) side of the monitor				R	1	0.5		R	0	0.5		R	0	0.1		L	1	2		R	1	1										R	1	0.5		R	1	0.5		R	0	0.1		L	1	2		R	1
				R	1	14		R	1	1		L	1	2		R	1	0.1		L	1	0.1										R	1	14		R	1	1		L	1	2		R	0	0.1		L	1
heading angles: 14°, 6°, 2°, 1°, 0.5°, 0.1°				L	0	0.5		L	0	0.5		L	0	0.1		L	1	1		L	1	0.5										L	0	0.5		L	0	0.5		L	0	0.1		L	0	1		L	1
				R	1	1		L	1	0.1		R	1	2		R	1	2		L	1	1										R	1	1		L	1	0.1		R	1	2		R	1	2		L	1
5 sessions of 36 trials for one HAT				R	1	2		R	1	2		R	1	6		R	1	6		R	0	0.5										R	1	2		R	1	2		R	1	6		R	1	6		R	0
				L	1	1		L	1	14		R	0	0.5		R	1	0.5		L	1	2										L	1	1		L	1	14		R	0	0.5		R	0	0.5		L	1
				L	1	0.1		L	1	2		L	1	1		L	1	14		R	1	2										L	1	0.1		L	1	2		L	1	1		L	1	14		R	1
				L	1	6		R	0	0.1		L	1	6		L	1	0.1		R	0	0.1										L	1	6		R	1	0.1		L	1	6		L	1	0.1		R	1
				R	1	6		L	1	1		R	1	14		R	1	1		L	1	6										R	1	6		L	1	1		R	1	14		R	0	1		L	1
				R	0	0.1		L	1	6		R	1	1		R	1	14		L	1	14										R	0	0.1		L	1	6		R	1	1		R	1	14		L	1
				L	1	2		R	1	6		L	1	0.5		L	1	0.5		R	1	6										L	1	2		R	1	6		L	0	0.5		L	1	0.5		R	1
				R	1	1		R	1	0.1		L	1	0.5		L	1	0.5		L	0	0.5										R	0	1		R	1	0.1		L	1	0.5		L	0	0.5		L	1
				R	1	14		L	1	0.5		R	1	2		R	1	2		L	1	2										R	1	14		L	1	0.5		R	1	2		R	1	2		L	1
				L	1	1		R	1	6		L	1	6		R	1	0.1		R	0	0.1										L	0	1		R	1	6		L	1	6		R	1	0.1		R	0
				L	1	2		L	1	0.1		L	0	0.1		L	1	6		R	1	2										L	1	2		L	1	0.1		L	1	0.1		L	1	6		R	1
				R	1	0.5		L	1	2		R	1	0.1		R	1	0.5		L	0	0.1										R	1	0.5		L	1	2		R	1	0.1		R	1	0.5		L	1
				R	1	2		L	1	6		R	1	0.5		R	1	14		L	1	6										R	1	2		L	1	6		R	0	0.5		R	1	14		L	1
				L	1	6		R	1	2		R	1	14		L	1	0.1		R	1	1										L	1	6		R	1	2		R	1	14		L	1	0.1		R	1
				L	0	0.5		R	1	1		L	1	1		L	1	1		R	0	0.5										L	1	0.5		R	1	1		L	1	1		L	1	1		R	0
				L	1	14		R	1	14		L	1	2		L	1	2		R	1	6										L	1	14		R	1	14		L	1	2		L	1	2		R	1
				R	1	0.1		L	0	1		L	1	14		R	1	1		L	1	14										R	1	0.1		L	1	1		L	1	14		R	1	1		L	1
				L	0	0.1		L	1	14		R	0	1		R	1	6		R	1	14										L	0	0.1		L	1	14		R	0	1		R	1	6		R	1
				R	1	6		R	1	0.5		R	1	6		L	1	14		L	1	1										R	1	6		R	1	0.5		R	1	6		L	1	14		L	1
				R	1	2		R	1	6		R	1	2		L	1	0.1		L	1	0.1										R	1	2		R	1	6		R	1	2		L	1	0.1		L	1
				L	1	6		R	0	0.1		L	1	0.1		L	1	6		R	1	0.5										L	1	6		R	0	0.1		L	1	0.1		L	1	6		R	0
				L	1	1		L	1	2		R	0	0.1		R	1	2		R	1	1										L	1	1		L	1	2		R	0	0.1		R	1	2		R	1
				L	1	0.5		R	1	1		L	1	6		R	0	0.1		R	1	2										L	1	0.5		R	0	1		L	1	6		R	0	0.1		R	1
				R	1	0.1		L	1	1		L	0	1		L	1	1		L	1	2										R	1	0.1		L	1	1		L	1	1		L	1	1		L	1
				R	1	1		L	1	0.5		R	1	1		R	1	1		L	0	0.5										R	1	1		L	1	0.5		R	1	1		R	1	1		L	0
				R	1	6		L	0	0.1		R	1	6		R	1	14		L	1	14										R	1	6		L	1	0.1		R	1	6		R	1	14		L	1
				L	0	0.1		R	1	0.5		R	1	0.5		R	1	6		R	1	0.1										L	1	0.1		R	1	0.5		R	0	0.5		R	1	6		R	1
				R	1	0.5		L	1	14		L	1	0.5		L	0	0.5		L	1	1										R	1	0.5		L	1	14		L	1	0.5		L	1	0.5		L	1
				L	1	2		L	1	6		L	1	14		R	1	0.5		R	1	6										L	1	2		L	1	6		L	1	14		R	0	0.5		R	1
				L	1	14		R	1	2		L	1	2		L	1	2		R	1	14										L	1	14		R	1	2		L	1	2		L	1	2		R	1
				R	1	14		R	1	14		R	1	14		L	1	14		L	1	6										R	1	14		R	1	14		R	1	14		L	1	14		L	1
		correct responses			31				30				29				34				29									correct responses			31				33				28				29				31
		wrong responses			5				6				7				2				7									wrong responses			5				3				8				7				5
		performance of the session [%]			86.1111				83.3333				80.5556				94.4444				80.5556									performance of the session [%]			86.1111				91.6667				77.7778				80.5556				86.1111
																									n=30
				heading angle	correct choices			heading angle	correct choices			heading angle	correct choices			heading angle	correct choices			heading angle	correct choices			angle	correct	%						heading angle	correct choices			heading angle	correct choices			heading angle	correct choices			heading angle	correct choices			heading angle	correct choices
				14	6	1		14	6	1		14	6	1		14	6	1		14	6	1		14	30	1						14	6	1		14	6	1		14	6	1		14	6	1		14	6
				6	6	1		6	6	1		6	6	1		6	6	1		6	6	1		6	30	1						6	6	1		6	6	1		6	6	1		6	6	1		6	6
				2	6	1		2	6	1		2	6	1		2	6	1		2	6	1		2	30	1						2	6	1		2	6	1		2	6	1		2	6	1		2	6
				1	6	1		1	5	0.833333		1	4	0.666667		1	6	1		1	6	1		1	27	0.9						1	4	0.666667		1	5	0.833333		1	5	0.833333		1	4	0.666667		1	6
				0.5	4	0.666667		0.5	4	0.666667		0.5	5	0.833333		0.5	5	0.833333		0.5	2	0.333333		0.5	20	0.666667						0.5	5	0.833333		0.5	5	0.833333		0.5	2	0.333333		0.5	3	0.5		0.5	2
				0.1	3	0.5		0.1	3	0.5		0.1	2	0.333333		0.1	5	0.833333		0.1	3	0.5		0.1	16	0.533333						0.1	4	0.666667		0.1	5	0.833333		0.1	3	0.5		0.1	4	0.666667		0.1	5
[truncated: 22 more columns]
